# Supplementary material for: Severe Lymphatic Disorder and Multifocal Atrial Tachycardia Treated with Trametinib in a Patient with Noonan Syndrome and SOS1 Mutation
Source: Genes (Basel). 2022 Aug 23;13(9):1503. doi: 10.3390/genes13091503 (PMC9498305; doi:10.3390/genes13091503)
Supplement: Supplementary file 1 [file genes-13-01503-s001.zip]

Archive with 1 entries (1 files):
- genes-1850807-supplementary.pdf
